# Supplementary material for: Changes in the Physicochemical Properties of Blood and Skin Cell Membranes as a Result of Psoriasis Vulgaris and Psoriatic Arthritis Development
Source: Int J Mol Sci. 2020 Nov 30;21(23):9129. doi: 10.3390/ijms21239129 (PMC7731289; doi:10.3390/ijms21239129)
Supplement: Supplementary file 1 [file ijms-21-09129-s001.zip]

Archive with 12 entries (12 files):
- Erythrocyte membrane parameters - statistical analysis report.xlsx
- Erythrocyte phospholipids - statistical analysis report.xlsx
- Fibroblast membrane parameters - statistical analysis report.xlsx
- Fibroblast phospholipids - statistical analysis report.xlsx
- Granulocyte membrane parameters - statistical analysis report.xlsx
- Granulocyte phospholipids - statistical analysis report.xlsx
- Keratinocyte membrane parameters - statistical analysis report.xlsx
- Keratinocyte phospholipids - statistical analysis report.xlsx
- Lymphocyte membrane parameters - statistical analysis report.xlsx
- Lymphocyte phospholipids - ststistical analysis report.xlsx
- MDA - statistical analysis report.xlsx
- Sialic acid - statistical analysis report.xlsx
