# Supplementary material for: Changes in the Physicochemical Properties of Blood and Skin Cell Membranes as a Result of Psoriasis Vulgaris and Psoriatic Arthritis Development
Source: Int J Mol Sci. 2020 Nov 30;21(23):9129. doi: 10.3390/ijms21239129 (PMC7731289; doi:10.3390/ijms21239129)
Supplement: Supplementary file 1 [file ijms-21-09129-s001.zip › Erythrocyte membrane parameters - statistical analysis report.xlsx]

## Sheet: CTA
	Control	Ps	PsA		Table Analyzed	CTA			Number of families	1
Number of values	8	16	8						Number of comparisons per family	3
					Kruskal-Wallis test				Alpha	0.05
25% Percentile	5.713	5.853	5.983		P value	0.0221
Median	5.785	6.09	6.625		Exact or approximate P value?	Approximate			Dunn's multiple comparisons test	Mean rank diff,	Significant?	Summary	Adjusted P Value
75% Percentile	6.04	6.425	6.855		P value summary	*
					Do the medians vary signif. (P < 0.05)?	Yes			Control vs. Ps	-6.281	No	ns	0.3654	A-B
Mean	5.874	6.093	6.468		Number of groups	3			Control vs. PsA	-12.94	Yes	*	0.0173	A-C
Std. Deviation	0.2228	0.4114	0.415		Kruskal-Wallis statistic	7.621			Ps vs. PsA	-6.656	No	ns	0.3032	B-C
Std. Error of Mean	0.07876	0.1028	0.1467
					Data summary
Lower 95% CI of mean	5.688	5.874	6.121		Number of treatments (columns)	3			Test details	Mean rank 1	Mean rank 2	Mean rank diff,	n1	n2
Upper 95% CI of mean	6.06	6.312	6.814		Number of values (total)	32
									Control vs. Ps	10.13	16.41	-6.281	8	16
Sum	46.99	97.49	51.74						Control vs. PsA	10.13	23.06	-12.94	8	8
									Ps vs. PsA	16.41	23.06	-6.656	16	8

## Sheet: CTB
	Control	Ps	PsA			Table Analyzed	CTB			Number of families	1
Number of values	8	16	8							Number of comparisons per family	3
						Kruskal-Wallis test				Alpha	0.05
25% Percentile	1.363	1.818	1.983			P value	<0,0001
Median	1.41	1.965	2.095			Exact or approximate P value?	Approximate			Dunn's multiple comparisons test	Mean rank diff,	Significant?	Summary	Adjusted P Value
75% Percentile	1.568	2.045	2.203			P value summary	****
						Do the medians vary signif. (P < 0.05)?	Yes			Control vs. Ps	-13.16	Yes	**	0.0036	A-B
Mean	1.454	1.924	2.091			Number of groups	3			Control vs. PsA	-20.19	Yes	****	<0,0001	A-C
Std. Deviation	0.1101	0.1612	0.1696			Kruskal-Wallis statistic	19.41			Ps vs. PsA	-7.031	No	ns	0.2495	B-C
Std. Error of Mean	0.03891	0.04029	0.05995
						Data summary
Lower 95% CI of mean	1.362	1.838	1.949			Number of treatments (columns)	3			Test details	Mean rank 1	Mean rank 2	Mean rank diff,	n1	n2
Upper 95% CI of mean	1.546	2.01	2.233			Number of values (total)	32
										Control vs. Ps	4.875	18.03	-13.16	8	16
Sum	11.63	30.79	16.73							Control vs. PsA	4.875	25.06	-20.19	8	8
										Ps vs. PsA	18.03	25.06	-7.031	16	8

## Sheet: KAH
	Control	Ps	PsA			Table Analyzed	KAH			Number of families	1
Number of values	8	16	8							Number of comparisons per family	3
						Kruskal-Wallis test				Alpha	0.05
25% Percentile	0.6525	0.5975	0.5425			P value	0.0022
Median	0.74	0.665	0.58			Exact or approximate P value?	Approximate			Dunn's multiple comparisons test	Mean rank diff,	Significant?	Summary	Adjusted P Value
75% Percentile	0.8175	0.7425	0.6325			P value summary	**
						Do the medians vary signif. (P < 0.05)?	Yes			Control vs. Ps	6.5	No	ns	0.3269	A-B
Mean	0.735	0.6744	0.59			Number of groups	3			Control vs. PsA	16.25	Yes	**	0.0016	A-C
Std. Deviation	0.07746	0.07229	0.06325			Kruskal-Wallis statistic	12.28			Ps vs. PsA	9.75	Yes	*	0.0486	B-C
Std. Error of Mean	0.02739	0.01807	0.02236
						Data summary
Lower 95% CI of mean	0.6702	0.6359	0.5371			Number of treatments (columns)	3			Test details	Mean rank 1	Mean rank 2	Mean rank diff,	n1	n2
Upper 95% CI of mean	0.7998	0.7129	0.6429			Number of values (total)	32
										Control vs. Ps	23.81	17.31	6.5	8	16
Sum	5.88	10.79	4.72							Control vs. PsA	23.81	7.563	16.25	8	8
										Ps vs. PsA	17.31	7.563	9.75	16	8

## Sheet: KBOH
	Control	Ps	PsA			Table Analyzed	KBOH			Number of families	1
Number of values	8	16	8							Number of comparisons per family	3
						Kruskal-Wallis test				Alpha	0.05
25% Percentile	7.745	8.01	8.063			P value	0.0057
Median	7.79	8.105	8.525			Exact or approximate P value?	Approximate			Dunn's multiple comparisons test	Mean rank diff,	Significant?	Summary	Adjusted P Value
75% Percentile	8.028	8.358	8.688			P value summary	**
						Do the medians vary signif. (P < 0.05)?	Yes			Control vs. Ps	-7.844	No	ns	0.1603	A-B
Mean	7.86	8.112	8.408			Number of groups	3			Control vs. PsA	-15.06	Yes	**	0.004	A-C
Std. Deviation	0.2402	0.3188	0.3089			Kruskal-Wallis statistic	10.33			Ps vs. PsA	-7.219	No	ns	0.2264	B-C
Std. Error of Mean	0.08494	0.0797	0.1092
						Data summary
Lower 95% CI of mean	7.659	7.942	8.149			Number of treatments (columns)	3			Test details	Mean rank 1	Mean rank 2	Mean rank diff,	n1	n2
Upper 95% CI of mean	8.061	8.282	8.666			Number of values (total)	32
										Control vs. Ps	8.813	16.66	-7.844	8	16
Sum	62.88	129.8	67.26							Control vs. PsA	8.813	23.88	-15.06	8	8
										Ps vs. PsA	16.66	23.88	-7.219	16	8
