# Supplementary material for: Changes in the Physicochemical Properties of Blood and Skin Cell Membranes as a Result of Psoriasis Vulgaris and Psoriatic Arthritis Development
Source: Int J Mol Sci. 2020 Nov 30;21(23):9129. doi: 10.3390/ijms21239129 (PMC7731289; doi:10.3390/ijms21239129)
Supplement: Supplementary file 1 [file ijms-21-09129-s001.zip › Erythrocyte phospholipids - statistical analysis report.xlsx]

## Sheet: PI
	Control	Ps	PsA		Table Analyzed	PI			Number of families	1
Number of values	8	16	8						Number of comparisons per family	3
					Kruskal-Wallis test				Alpha	0.05
25% Percentile	1.615	1.298	1.338		P value	0.0285
Median	1.65	1.425	1.67		Exact or approximate P value?	Approximate			Dunn's multiple comparisons test	Mean rank diff,	Significant?	Summary	Adjusted P Value
75% Percentile	1.865	1.613	1.725		P value summary	*
					Do the medians vary signif. (P < 0.05)?	Yes			Control vs. Ps	10.38	Yes	*	0.0318	A-B
Mean	1.698	1.454	1.571		Number of groups	3			Control vs. PsA	4	No	ns	>0,9999	A-C
Std. Deviation	0.1596	0.1687	0.1945		Kruskal-Wallis statistic	7.113			Ps vs. PsA	-6.375	No	ns	0.3489	B-C
Std. Error of Mean	0.05643	0.04217	0.06875
					Data summary
Lower 95% CI of mean	1.564	1.364	1.409		Number of treatments (columns)	3			Test details	Mean rank 1	Mean rank 2	Mean rank diff,	n1	n2
Upper 95% CI of mean	1.831	1.544	1.734		Number of values (total)	32
									Control vs. Ps	22.69	12.31	10.38	8	16
Sum	13.58	23.27	12.57						Control vs. PsA	22.69	18.69	4	8	8
									Ps vs. PsA	12.31	18.69	-6.375	16	8

## Sheet: PS
	Control	Ps	PsA			Table Analyzed	PS			Number of families	1
Number of values	8	16	8							Number of comparisons per family	3
						Kruskal-Wallis test				Alpha	0.05
25% Percentile	2.235	1.928	2.075			P value	0.0188
Median	2.35	2.12	2.17			Exact or approximate P value?	Approximate			Dunn's multiple comparisons test	Mean rank diff,	Significant?	Summary	Adjusted P Value
75% Percentile	2.565	2.265	2.475			P value summary	*
						Do the medians vary signif. (P < 0.05)?	Yes			Control vs. Ps	11.44	Yes	*	0.0145	A-B
Mean	2.38	2.129	2.241			Number of groups	3			Control vs. PsA	7.875	No	ns	0.2789	A-C
Std. Deviation	0.1647	0.2258	0.2077			Kruskal-Wallis statistic	7.943			Ps vs. PsA	-3.563	No	ns	>0,9999	B-C
Std. Error of Mean	0.05822	0.05645	0.07342
						Data summary
Lower 95% CI of mean	2.242	2.009	2.068			Number of treatments (columns)	3			Test details	Mean rank 1	Mean rank 2	Mean rank diff,	n1	n2
Upper 95% CI of mean	2.518	2.25	2.415			Number of values (total)	32
										Control vs. Ps	24.19	12.75	11.44	8	16
Sum	19.04	34.07	17.93							Control vs. PsA	24.19	16.31	7.875	8	8
										Ps vs. PsA	12.75	16.31	-3.563	16	8

## Sheet: PE
	Control	Ps	PsA			Table Analyzed	PE			Number of families	1
Number of values	8	16	8							Number of comparisons per family	3
						Kruskal-Wallis test				Alpha	0.05
25% Percentile	2.763	2.283	2.433			P value	0.0006
Median	3.015	2.375	2.56			Exact or approximate P value?	Approximate			Dunn's multiple comparisons test	Mean rank diff,	Significant?	Summary	Adjusted P Value
75% Percentile	3.15	2.618	2.99			P value summary	***
						Do the medians vary signif. (P < 0.05)?	Yes			Control vs. Ps	15.31	Yes	***	0.0005	A-B
Mean	2.954	2.463	2.678			Number of groups	3			Control vs. PsA	7.125	No	ns	0.3858	A-C
Std. Deviation	0.2416	0.2514	0.2697			Kruskal-Wallis statistic	14.87			Ps vs. PsA	-8.188	No	ns	0.1313	B-C
Std. Error of Mean	0.08542	0.06284	0.09537
						Data summary
Lower 95% CI of mean	2.752	2.329	2.452			Number of treatments (columns)	3			Test details	Mean rank 1	Mean rank 2	Mean rank diff,	n1	n2
Upper 95% CI of mean	3.156	2.596	2.903			Number of values (total)	32
										Control vs. Ps	25.94	10.63	15.31	8	16
Sum	23.63	39.4	21.42							Control vs. PsA	25.94	18.81	7.125	8	8
										Ps vs. PsA	10.63	18.81	-8.188	16	8

## Sheet: PC
	Control	Ps	PsA			Table Analyzed	PC			Number of families	1
Number of values	8	16	8							Number of comparisons per family	3
						Kruskal-Wallis test				Alpha	0.05
25% Percentile	6.863	6.325	6.283			P value	0.0023
Median	7.395	6.47	7.04			Exact or approximate P value?	Approximate			Dunn's multiple comparisons test	Mean rank diff,	Significant?	Summary	Adjusted P Value
75% Percentile	7.775	6.953	7.193			P value summary	**
						Do the medians vary signif. (P < 0.05)?	Yes			Control vs. Ps	14	Yes	**	0.0017	A-B
Mean	7.369	6.494	6.816			Number of groups	3			Control vs. PsA	7.25	No	ns	0.3661	A-C
Std. Deviation	0.4541	0.4246	0.4543			Kruskal-Wallis statistic	12.18			Ps vs. PsA	-6.75	No	ns	0.2893	B-C
Std. Error of Mean	0.1605	0.1062	0.1606
						Data summary
Lower 95% CI of mean	6.989	6.268	6.436			Number of treatments (columns)	3			Test details	Mean rank 1	Mean rank 2	Mean rank diff,	n1	n2
Upper 95% CI of mean	7.748	6.721	7.196			Number of values (total)	32
										Control vs. Ps	25.31	11.31	14	8	16
Sum	58.95	103.9	54.53							Control vs. PsA	25.31	18.06	7.25	8	8
										Ps vs. PsA	11.31	18.06	-6.75	16	8
