# Supplementary material for: Changes in the Physicochemical Properties of Blood and Skin Cell Membranes as a Result of Psoriasis Vulgaris and Psoriatic Arthritis Development
Source: Int J Mol Sci. 2020 Nov 30;21(23):9129. doi: 10.3390/ijms21239129 (PMC7731289; doi:10.3390/ijms21239129)
Supplement: Supplementary file 1 [file ijms-21-09129-s001.zip › Fibroblast membrane parameters - statistical analysis report.xlsx]

## Sheet: CTA
	Control	Ps			Table Analyzed	CTA
Number of values	8	16
					Column B	Ps
Minimum	2.7	4.26			vs.	vs,
25% Percentile	3.12	4.46			Column A	Control
Median	3.46	5.15
75% Percentile	3.505	5.473			Mann Whitney test
Maximum	3.54	5.69			P value	<0,0001
					Exact or approximate P value?	Exact
Mean	3.328	5.041			P value summary	****
Std. Deviation	0.3046	0.5195			Significantly different (P < 0.05)?	Yes
Std. Error of Mean	0.1077	0.1299			One- or two-tailed P value?	Two-tailed
					Sum of ranks in column A,B	36 , 264
Lower 95% CI of mean	3.073	4.764			Mann-Whitney U	0
Upper 95% CI of mean	3.582	5.317
					Difference between medians
Sum	26.62	80.65			Median of column A	3,46, n=8
					Median of column B	5,15, n=16
					Difference: Actual	1.69
					Difference: Hodges-Lehmann	1.785

## Sheet: CTB
	Control	Ps			Table Analyzed	CTB
Number of values	8	16
					Column B	Ps
Minimum	0.46	0.52			vs.	vs,
25% Percentile	0.4725	0.62			Column A	Control
Median	0.5	0.635
75% Percentile	0.51	0.69			Mann Whitney test
Maximum	0.59	0.82			P value	<0,0001
					Exact or approximate P value?	Exact
Mean	0.5025	0.6425			P value summary	****
Std. Deviation	0.04027	0.07326			Significantly different (P < 0.05)?	Yes
Std. Error of Mean	0.01424	0.01831			One- or two-tailed P value?	Two-tailed
					Sum of ranks in column A,B	39 , 261
Lower 95% CI of mean	0.4688	0.6035			Mann-Whitney U	3
Upper 95% CI of mean	0.5362	0.6815
					Difference between medians
Sum	4.02	10.28			Median of column A	0,5, n=8
					Median of column B	0,635, n=16
					Difference: Actual	0.135
					Difference: Hodges-Lehmann	0.14

## Sheet: KAH
	Control	Ps			Table Analyzed	KAH
Number of values	8	16
					Column B	Ps
Minimum	0.42	0.14			vs.	vs,
25% Percentile	0.4625	0.15			Column A	Control
Median	0.475	0.185
75% Percentile	0.5125	0.21			Mann Whitney test
Maximum	0.55	0.25			P value	<0,0001
					Exact or approximate P value?	Exact
Mean	0.4825	0.1831			P value summary	****
Std. Deviation	0.03919	0.03572			Significantly different (P < 0.05)?	Yes
Std. Error of Mean	0.01386	0.008931			One- or two-tailed P value?	Two-tailed
					Sum of ranks in column A,B	164 , 136
Lower 95% CI of mean	0.4497	0.1641			Mann-Whitney U	0
Upper 95% CI of mean	0.5153	0.2022
					Difference between medians
Sum	3.86	2.93			Median of column A	0,475, n=8
					Median of column B	0,185, n=16
					Difference: Actual	-0.29
					Difference: Hodges-Lehmann	-0.3

## Sheet: KBOH
	Control	Ps			Table Analyzed	KBOH
Number of values	8	16
					Column B	Ps
Minimum	6.42	6.91			vs.	vs,
25% Percentile	6.615	7.725			Column A	Control
Median	7.16	8.43
75% Percentile	7.328	8.543			Mann Whitney test
Maximum	7.54	8.65			P value	0.0033
					Exact or approximate P value?	Exact
Mean	7.054	8.093			P value summary	**
Std. Deviation	0.4068	0.6163			Significantly different (P < 0.05)?	Yes
Std. Error of Mean	0.1438	0.1541			One- or two-tailed P value?	Two-tailed
					Sum of ranks in column A,B	54 , 246
Lower 95% CI of mean	6.714	7.765			Mann-Whitney U	18
Upper 95% CI of mean	7.394	8.422
					Difference between medians
Sum	56.43	129.5			Median of column A	7,16, n=8
					Median of column B	8,43, n=16
					Difference: Actual	1.27
					Difference: Hodges-Lehmann	1.2
