# Supplementary material for: Changes in the Physicochemical Properties of Blood and Skin Cell Membranes as a Result of Psoriasis Vulgaris and Psoriatic Arthritis Development
Source: Int J Mol Sci. 2020 Nov 30;21(23):9129. doi: 10.3390/ijms21239129 (PMC7731289; doi:10.3390/ijms21239129)
Supplement: Supplementary file 1 [file ijms-21-09129-s001.zip › Fibroblast phospholipids - statistical analysis report.xlsx]

## Sheet: PI
	Control	Ps			Table Analyzed	PI
Number of values	8	16
					Column B	Ps
Minimum	1.59	1.21			vs.	vs,
25% Percentile	1.63	1.29			Column A	Control
Median	1.725	1.47
75% Percentile	1.843	1.555			Mann Whitney test
Maximum	1.92	1.66			P value	<0,0001
					Exact or approximate P value?	Exact
Mean	1.734	1.445			P value summary	****
Std. Deviation	0.1154	0.1452			Significantly different (P < 0.05)?	Yes
Std. Error of Mean	0.04079	0.03631			One- or two-tailed P value?	Two-tailed
					Sum of ranks in column A,B	159 , 141
Lower 95% CI of mean	1.637	1.368			Mann-Whitney U	5
Upper 95% CI of mean	1.83	1.522
					Difference between medians
Sum	13.87	23.12			Median of column A	1,725, n=8
					Median of column B	1,47, n=16
					Difference: Actual	-0.255
					Difference: Hodges-Lehmann	-0.28

## Sheet: PS
	Control	Ps			Table Analyzed	PS
Number of values	8	16
					Column B	Ps
Minimum	2.51	1.65			vs.	vs,
25% Percentile	2.523	1.783			Column A	Control
Median	2.69	2.05
75% Percentile	3.035	2.275			Mann Whitney test
Maximum	3.09	2.45			P value	<0,0001
					Exact or approximate P value?	Exact
Mean	2.756	2.04			P value summary	****
Std. Deviation	0.2491	0.2756			Significantly different (P < 0.05)?	Yes
Std. Error of Mean	0.08807	0.0689			One- or two-tailed P value?	Two-tailed
					Sum of ranks in column A,B	164 , 136
Lower 95% CI of mean	2.548	1.893			Mann-Whitney U	0
Upper 95% CI of mean	2.965	2.187
					Difference between medians
Sum	22.05	32.64			Median of column A	2,69, n=8
					Median of column B	2,05, n=16
					Difference: Actual	-0.64
					Difference: Hodges-Lehmann	-0.72

## Sheet: PE
	Control	Ps			Table Analyzed	PE
Number of values	8	16
					Column B	Ps
Minimum	5.23	4.21			vs.	vs,
25% Percentile	5.345	4.383			Column A	Control
Median	5.795	4.7
75% Percentile	6.368	5.298			Mann Whitney test
Maximum	6.44	5.62			P value	0.0009
					Exact or approximate P value?	Exact
Mean	5.834	4.811			P value summary	***
Std. Deviation	0.5242	0.4863			Significantly different (P < 0.05)?	Yes
Std. Error of Mean	0.1853	0.1216			One- or two-tailed P value?	Two-tailed
					Sum of ranks in column A,B	151 , 149
Lower 95% CI of mean	5.395	4.552			Mann-Whitney U	13
Upper 95% CI of mean	6.272	5.07
					Difference between medians
Sum	46.67	76.98			Median of column A	5,795, n=8
					Median of column B	4,7, n=16
					Difference: Actual	-1.095
					Difference: Hodges-Lehmann	-1

## Sheet: PC
	Control	Ps			Table Analyzed	PC
Number of values	8	16
					Column B	Ps
Minimum	6.12	5.01			vs.	vs,
25% Percentile	6.258	5.11			Column A	Control
Median	7.375	5.75
75% Percentile	7.598	6.29			Mann Whitney test
Maximum	7.65	6.55			P value	0.0012
					Exact or approximate P value?	Exact
Mean	7.03	5.723			P value summary	**
Std. Deviation	0.6787	0.6017			Significantly different (P < 0.05)?	Yes
Std. Error of Mean	0.24	0.1504			One- or two-tailed P value?	Two-tailed
					Sum of ranks in column A,B	150 , 150
Lower 95% CI of mean	6.463	5.402			Mann-Whitney U	14
Upper 95% CI of mean	7.597	6.044
					Difference between medians
Sum	56.24	91.57			Median of column A	7,375, n=8
					Median of column B	5,75, n=16
					Difference: Actual	-1.625
					Difference: Hodges-Lehmann	-1.22
