# Supplementary material for: Changes in the Physicochemical Properties of Blood and Skin Cell Membranes as a Result of Psoriasis Vulgaris and Psoriatic Arthritis Development
Source: Int J Mol Sci. 2020 Nov 30;21(23):9129. doi: 10.3390/ijms21239129 (PMC7731289; doi:10.3390/ijms21239129)
Supplement: Supplementary file 1 [file ijms-21-09129-s001.zip › Granulocyte membrane parameters - statistical analysis report.xlsx]

## Sheet: CTA
	Control	Ps	PsA		Table Analyzed	CTA			Number of families	1
Number of values	8	16	8						Number of comparisons per family	3
					Kruskal-Wallis test				Alpha	0.05
25% Percentile	0.96	3.985	3.943		P value	0.0001
Median	1.075	4.21	4.45		Exact or approximate P value?	Approximate			Dunn's multiple comparisons test	Mean rank diff,	Significant?	Summary	Adjusted P Value
75% Percentile	1.145	4.258	4.843		P value summary	***
					Do the medians vary signif. (P < 0.05)?	Yes			Control vs. Ps	-14.88	Yes	***	0.0007	A-B
Mean	1.06	4.035	4.399		Number of groups	3			Control vs. PsA	-18.25	Yes	***	0.0003	A-C
Std. Deviation	0.09636	0.4109	0.4534		Kruskal-Wallis statistic	18.16			Ps vs. PsA	-3.375	No	ns	>0,9999	B-C
Std. Error of Mean	0.03407	0.1027	0.1603
					Data summary
Lower 95% CI of mean	0.9794	3.816	4.02		Number of treatments (columns)	3			Test details	Mean rank 1	Mean rank 2	Mean rank diff,	n1	n2
Upper 95% CI of mean	1.141	4.254	4.778		Number of values (total)	32
									Control vs. Ps	4.5	19.38	-14.88	8	16
Sum	8.48	64.56	35.19						Control vs. PsA	4.5	22.75	-18.25	8	8
									Ps vs. PsA	19.38	22.75	-3.375	16	8

## Sheet: CTB
	Control	Ps	PsA			Table Analyzed	CTB			Number of families	1
Number of values	8	16	8							Number of comparisons per family	3
						Kruskal-Wallis test				Alpha	0.05
25% Percentile	1.423	2.465	1.735			P value	<0,0001
Median	1.475	2.685	1.935			Exact or approximate P value?	Approximate			Dunn's multiple comparisons test	Mean rank diff,	Significant?	Summary	Adjusted P Value
75% Percentile	1.52	2.79	2.028			P value summary	****
						Do the medians vary signif. (P < 0.05)?	Yes			Control vs. Ps	-19.91	Yes	****	<0,0001	A-B
Mean	1.451	2.624	1.89			Number of groups	3			Control vs. PsA	-8.188	No	ns	0.242	A-C
Std. Deviation	0.1152	0.2518	0.1783			Kruskal-Wallis statistic	25.82			Ps vs. PsA	11.72	Yes	*	0.0117	B-C
Std. Error of Mean	0.04073	0.06296	0.06305
						Data summary
Lower 95% CI of mean	1.355	2.49	1.741			Number of treatments (columns)	3			Test details	Mean rank 1	Mean rank 2	Mean rank diff,	n1	n2
Upper 95% CI of mean	1.548	2.758	2.039			Number of values (total)	32
										Control vs. Ps	4.5	24.41	-19.91	8	16
Sum	11.61	41.98	15.12							Control vs. PsA	4.5	12.69	-8.188	8	8
										Ps vs. PsA	24.41	12.69	11.72	16	8

## Sheet: KAH
	Control	Ps	PsA			Table Analyzed	KAH			Number of families	1
Number of values	8	16	8							Number of comparisons per family	3
						Kruskal-Wallis test				Alpha	0.05
25% Percentile	0.3875	0.6	0.7675			P value	<0,0001
Median	0.445	0.635	0.81			Exact or approximate P value?	Approximate			Dunn's multiple comparisons test	Mean rank diff,	Significant?	Summary	Adjusted P Value
75% Percentile	0.4675	0.705	0.825			P value summary	****
						Do the medians vary signif. (P < 0.05)?	Yes			Control vs. Ps	-12.75	Yes	**	0.0051	A-B
Mean	0.4325	0.6363	0.7888			Number of groups	3			Control vs. PsA	-22.5	Yes	****	<0,0001	A-C
Std. Deviation	0.04528	0.07949	0.08114			Kruskal-Wallis statistic	23.25			Ps vs. PsA	-9.75	Yes	*	0.0489	B-C
Std. Error of Mean	0.01601	0.01987	0.02869
						Data summary
Lower 95% CI of mean	0.3946	0.5939	0.7209			Number of treatments (columns)	3			Test details	Mean rank 1	Mean rank 2	Mean rank diff,	n1	n2
Upper 95% CI of mean	0.4704	0.6786	0.8566			Number of values (total)	32
										Control vs. Ps	4.5	17.25	-12.75	8	16
Sum	3.46	10.18	6.31							Control vs. PsA	4.5	27	-22.5	8	8
										Ps vs. PsA	17.25	27	-9.75	16	8

## Sheet: KBOH
	Control	Ps	PsA			Table Analyzed	KBOH			Number of families	1
Number of values	8	16	8							Number of comparisons per family	3
						Kruskal-Wallis test				Alpha	0.05
25% Percentile	5.528	7.763	7.955			P value	0.0001
Median	6.38	8.69	8.93			Exact or approximate P value?	Approximate			Dunn's multiple comparisons test	Mean rank diff,	Significant?	Summary	Adjusted P Value
75% Percentile	6.57	9.665	9.915			P value summary	***
						Do the medians vary signif. (P < 0.05)?	Yes			Control vs. Ps	-14.97	Yes	***	0.0007	A-B
Mean	6.158	8.671	8.925			Number of groups	3			Control vs. PsA	-18.06	Yes	***	0.0004	A-C
Std. Deviation	0.5457	0.8929	0.9236			Kruskal-Wallis statistic	18.04			Ps vs. PsA	-3.094	No	ns	>0,9999	B-C
Std. Error of Mean	0.1929	0.2232	0.3266
						Data summary
Lower 95% CI of mean	5.701	8.195	8.153			Number of treatments (columns)	3			Test details	Mean rank 1	Mean rank 2	Mean rank diff,	n1	n2
Upper 95% CI of mean	6.614	9.147	9.697			Number of values (total)	32
										Control vs. Ps	4.5	19.47	-14.97	8	16
Sum	49.26	138.7	71.4							Control vs. PsA	4.5	22.56	-18.06	8	8
										Ps vs. PsA	19.47	22.56	-3.094	16	8
