# Supplementary material for: Changes in the Physicochemical Properties of Blood and Skin Cell Membranes as a Result of Psoriasis Vulgaris and Psoriatic Arthritis Development
Source: Int J Mol Sci. 2020 Nov 30;21(23):9129. doi: 10.3390/ijms21239129 (PMC7731289; doi:10.3390/ijms21239129)
Supplement: Supplementary file 1 [file ijms-21-09129-s001.zip › Granulocyte phospholipids - statistical analysis report.xlsx]

## Sheet: PI
	Control	Ps	PsA		Table Analyzed	PI			Number of families	1
Number of values	8	16	8						Number of comparisons per family	3
					Kruskal-Wallis test				Alpha	0.05
25% Percentile	1.863	0.855	0.935		P value	0.0001
Median	2.1	1	1.15		Exact or approximate P value?	Approximate			Dunn's multiple comparisons test	Mean rank diff,	Significant?	Summary	Adjusted P Value
75% Percentile	2.4	1.26	1.268		P value summary	***
					Do the medians vary signif. (P < 0.05)?	Yes			Control vs. Ps	17	Yes	****	<0,0001	A-B
Mean	2.128	1.051	1.114		Number of groups	3			Control vs. PsA	14	Yes	**	0.0085	A-C
Std. Deviation	0.2796	0.2429	0.1619		Kruskal-Wallis statistic	18.02			Ps vs. PsA	-3	No	ns	>0,9999	B-C
Std. Error of Mean	0.09885	0.06073	0.05723
					Data summary
Lower 95% CI of mean	1.894	0.9212	0.9784		Number of treatments (columns)	3			Test details	Mean rank 1	Mean rank 2	Mean rank diff,	n1	n2
Upper 95% CI of mean	2.361	1.18	1.249		Number of values (total)	32
									Control vs. Ps	28.5	11.5	17	8	16
Sum	17.02	16.81	8.91						Control vs. PsA	28.5	14.5	14	8	8
									Ps vs. PsA	11.5	14.5	-3	16	8

## Sheet: PS
	Control	Ps	PsA			Table Analyzed	PS			Number of families	1
Number of values	8	16	8							Number of comparisons per family	3
						Kruskal-Wallis test				Alpha	0.05
25% Percentile	2.745	1.215	1.503			P value	<0,0001
Median	3.115	1.34	1.635			Exact or approximate P value?	Approximate			Dunn's multiple comparisons test	Mean rank diff,	Significant?	Summary	Adjusted P Value
75% Percentile	3.468	1.48	1.878			P value summary	****
						Do the medians vary signif. (P < 0.05)?	Yes			Control vs. Ps	19.31	Yes	****	<0,0001	A-B
Mean	3.114	1.34	1.678			Number of groups	3			Control vs. PsA	9.375	No	ns	0.1366	A-C
Std. Deviation	0.352	0.1428	0.1781			Kruskal-Wallis statistic	23.46			Ps vs. PsA	-9.938	Yes	*	0.0431	B-C
Std. Error of Mean	0.1245	0.03571	0.06296
						Data summary
Lower 95% CI of mean	2.819	1.264	1.529			Number of treatments (columns)	3			Test details	Mean rank 1	Mean rank 2	Mean rank diff,	n1	n2
Upper 95% CI of mean	3.408	1.416	1.826			Number of values (total)	32
										Control vs. Ps	28.5	9.188	19.31	8	16
Sum	24.91	21.44	13.42							Control vs. PsA	28.5	19.13	9.375	8	8
										Ps vs. PsA	9.188	19.13	-9.938	16	8

## Sheet: PE
	Control	Ps	PsA			Table Analyzed	PE			Number of families	1
Number of values	8	16	8							Number of comparisons per family	3
						Kruskal-Wallis test				Alpha	0.05
25% Percentile	10.5	6.575	7.67			P value	<0,0001
Median	12.16	7.07	8.725			Exact or approximate P value?	Approximate			Dunn's multiple comparisons test	Mean rank diff,	Significant?	Summary	Adjusted P Value
75% Percentile	12.91	7.65	9.245			P value summary	****
						Do the medians vary signif. (P < 0.05)?	Yes			Control vs. Ps	19.31	Yes	****	<0,0001	A-B
Mean	11.84	7.031	8.541			Number of groups	3			Control vs. PsA	9.375	No	ns	0.1369	A-C
Std. Deviation	1.181	0.7141	0.8034			Kruskal-Wallis statistic	23.44			Ps vs. PsA	-9.938	Yes	*	0.0433	B-C
Std. Error of Mean	0.4176	0.1785	0.284
						Data summary
Lower 95% CI of mean	10.86	6.651	7.87			Number of treatments (columns)	3			Test details	Mean rank 1	Mean rank 2	Mean rank diff,	n1	n2
Upper 95% CI of mean	12.83	7.412	9.213			Number of values (total)	32
										Control vs. Ps	28.5	9.188	19.31	8	16
Sum	94.75	112.5	68.33							Control vs. PsA	28.5	19.13	9.375	8	8
										Ps vs. PsA	9.188	19.13	-9.938	16	8

## Sheet: PC
	Control	Ps	PsA			Table Analyzed	PC			Number of families	1
Number of values	8	16	8							Number of comparisons per family	3
						Kruskal-Wallis test				Alpha	0.05
25% Percentile	12.5	5.603	6.243			P value	<0,0001
Median	14.98	6.88	7.58			Exact or approximate P value?	Approximate			Dunn's multiple comparisons test	Mean rank diff,	Significant?	Summary	Adjusted P Value
75% Percentile	15.12	7.838	8.438			P value summary	****
						Do the medians vary signif. (P < 0.05)?	Yes			Control vs. Ps	17.5	Yes	****	<0,0001	A-B
Mean	14.14	6.801	7.394			Number of groups	3			Control vs. PsA	13	Yes	*	0.0167	A-C
Std. Deviation	1.438	1.036	1.08			Kruskal-Wallis statistic	18.68			Ps vs. PsA	-4.5	No	ns	0.8038	B-C
Std. Error of Mean	0.5083	0.2589	0.3819
						Data summary
Lower 95% CI of mean	12.94	6.249	6.491			Number of treatments (columns)	3			Test details	Mean rank 1	Mean rank 2	Mean rank diff,	n1	n2
Upper 95% CI of mean	15.34	7.353	8.297			Number of values (total)	32
										Control vs. Ps	28.5	11	17.5	8	16
Sum	113.1	108.8	59.15							Control vs. PsA	28.5	15.5	13	8	8
										Ps vs. PsA	11	15.5	-4.5	16	8
