# Supplementary material for: Changes in the Physicochemical Properties of Blood and Skin Cell Membranes as a Result of Psoriasis Vulgaris and Psoriatic Arthritis Development
Source: Int J Mol Sci. 2020 Nov 30;21(23):9129. doi: 10.3390/ijms21239129 (PMC7731289; doi:10.3390/ijms21239129)
Supplement: Supplementary file 1 [file ijms-21-09129-s001.zip › Keratinocyte membrane parameters - statistical analysis report.xlsx]

## Sheet: CTA
	Control	Ps			Table Analyzed	CTA
Number of values	8	16
					Column B	Ps
Minimum	2.68	4.24			vs.	vs,
25% Percentile	2.713	4.38			Column A	Control
Median	2.985	5.03
75% Percentile	3.088	5.355			Mann Whitney test
Maximum	3.41	5.65			P value	<0,0001
					Exact or approximate P value?	Exact
Mean	2.958	4.934			P value summary	****
Std. Deviation	0.2434	0.4792			Significantly different (P < 0.05)?	Yes
Std. Error of Mean	0.08606	0.1198			One- or two-tailed P value?	Two-tailed
					Sum of ranks in column A,B	36 , 264
Lower 95% CI of mean	2.754	4.678			Mann-Whitney U	0
Upper 95% CI of mean	3.161	5.189
					Difference between medians
Sum	23.66	78.94			Median of column A	2,985, n=8
					Median of column B	5,03, n=16
					Difference: Actual	2.045
					Difference: Hodges-Lehmann	2.07

## Sheet: CTB
	Control	Ps			Table Analyzed	CTB
Number of values	8	16
					Column B	Ps
Minimum	0.69	1.49			vs.	vs,
25% Percentile	0.7025	1.773			Column A	Control
Median	0.77	1.88
75% Percentile	0.8825	1.92			Mann Whitney test
Maximum	0.89	2.35			P value	<0,0001
					Exact or approximate P value?	Exact
Mean	0.7875	1.862			P value summary	****
Std. Deviation	0.08311	0.1876			Significantly different (P < 0.05)?	Yes
Std. Error of Mean	0.02938	0.0469			One- or two-tailed P value?	Two-tailed
					Sum of ranks in column A,B	36 , 264
Lower 95% CI of mean	0.718	1.762			Mann-Whitney U	0
Upper 95% CI of mean	0.857	1.962
					Difference between medians
Sum	6.3	29.79			Median of column A	0,77, n=8
					Median of column B	1,88, n=16
					Difference: Actual	1.11
					Difference: Hodges-Lehmann	1.09

## Sheet: KAH
	Control	Ps			Table Analyzed	KAH
Number of values	8	16
					Column B	Ps
Minimum	0.45	0.52			vs.	vs,
25% Percentile	0.475	0.635			Column A	Control
Median	0.525	0.69
75% Percentile	0.585	0.7075			Mann Whitney test
Maximum	0.61	0.79			P value	<0,0001
					Exact or approximate P value?	Exact
Mean	0.5288	0.6813			P value summary	****
Std. Deviation	0.06058	0.06652			Significantly different (P < 0.05)?	Yes
Std. Error of Mean	0.02142	0.01663			One- or two-tailed P value?	Two-tailed
					Sum of ranks in column A,B	40 , 260
Lower 95% CI of mean	0.4781	0.6458			Mann-Whitney U	4
Upper 95% CI of mean	0.5794	0.7167
					Difference between medians
Sum	4.23	10.9			Median of column A	0,525, n=8
					Median of column B	0,69, n=16
					Difference: Actual	0.165
					Difference: Hodges-Lehmann	0.15

## Sheet: KBOH
	Control	Ps			Table Analyzed	KBOH
Number of values	8	16
					Column B	Ps
Minimum	5.62	6.09			vs.	vs,
25% Percentile	5.905	6.67			Column A	Control
Median	6.035	7.045
75% Percentile	6.498	7.713			Mann Whitney test
Maximum	6.8	8.02			P value	0.0001
					Exact or approximate P value?	Exact
Mean	6.158	7.139			P value summary	***
Std. Deviation	0.3825	0.5868			Significantly different (P < 0.05)?	Yes
Std. Error of Mean	0.1352	0.1467			One- or two-tailed P value?	Two-tailed
					Sum of ranks in column A,B	43 , 257
Lower 95% CI of mean	5.838	6.826			Mann-Whitney U	7
Upper 95% CI of mean	6.477	7.451
					Difference between medians
Sum	49.26	114.2			Median of column A	6,035, n=8
					Median of column B	7,045, n=16
					Difference: Actual	1.01
					Difference: Hodges-Lehmann	0.98
