# Supplementary material for: Changes in the Physicochemical Properties of Blood and Skin Cell Membranes as a Result of Psoriasis Vulgaris and Psoriatic Arthritis Development
Source: Int J Mol Sci. 2020 Nov 30;21(23):9129. doi: 10.3390/ijms21239129 (PMC7731289; doi:10.3390/ijms21239129)
Supplement: Supplementary file 1 [file ijms-21-09129-s001.zip › Keratinocyte phospholipids - statistical analysis report.xlsx]

## Sheet: PI
	Control	Ps			Table Analyzed	PI
Number of values	8	16
					Column B	Ps
Minimum	0.95	0.45			vs.	vs,
25% Percentile	0.9675	0.535			Column A	Control
Median	1.155	0.7
75% Percentile	1.205	0.7675			Mann Whitney test
Maximum	1.25	0.87			P value	<0,0001
					Exact or approximate P value?	Exact
Mean	1.108	0.6638			P value summary	****
Std. Deviation	0.1213	0.1355			Significantly different (P < 0.05)?	Yes
Std. Error of Mean	0.04288	0.03389			One- or two-tailed P value?	Two-tailed
					Sum of ranks in column A,B	164 , 136
Lower 95% CI of mean	1.006	0.5915			Mann-Whitney U	0
Upper 95% CI of mean	1.209	0.736
					Difference between medians
Sum	8.86	10.62			Median of column A	1,155, n=8
					Median of column B	0,7, n=16
					Difference: Actual	-0.455
					Difference: Hodges-Lehmann	-0.44

## Sheet: PS
	Control	Ps			Table Analyzed	PS
Number of values	8	16
					Column B	Ps
Minimum	1.41	0.71			vs.	vs,
25% Percentile	1.428	0.7525			Column A	Control
Median	1.65	0.955
75% Percentile	1.835	1.148			Mann Whitney test
Maximum	1.85	1.19			P value	<0,0001
					Exact or approximate P value?	Exact
Mean	1.636	0.9538			P value summary	****
Std. Deviation	0.2088	0.1824			Significantly different (P < 0.05)?	Yes
Std. Error of Mean	0.07382	0.0456			One- or two-tailed P value?	Two-tailed
					Sum of ranks in column A,B	164 , 136
Lower 95% CI of mean	1.462	0.8566			Mann-Whitney U	0
Upper 95% CI of mean	1.811	1.051
					Difference between medians
Sum	13.09	15.26			Median of column A	1,65, n=8
					Median of column B	0,955, n=16
					Difference: Actual	-0.695
					Difference: Hodges-Lehmann	-0.675

## Sheet: PE
	Control	Ps			Table Analyzed	PE
Number of values	8	16
					Column B	Ps
Minimum	2.98	1.96			vs.	vs,
25% Percentile	3.025	2.073			Column A	Control
Median	3.275	2.335
75% Percentile	3.733	2.64			Mann Whitney test
Maximum	3.84	2.98			P value	<0,0001
					Exact or approximate P value?	Exact
Mean	3.35	2.379			P value summary	****
Std. Deviation	0.3521	0.3257			Significantly different (P < 0.05)?	Yes
Std. Error of Mean	0.1245	0.08141			One- or two-tailed P value?	Two-tailed
					Sum of ranks in column A,B	163,5 , 136,5
Lower 95% CI of mean	3.056	2.205			Mann-Whitney U	0.5
Upper 95% CI of mean	3.644	2.552
					Difference between medians
Sum	26.8	38.06			Median of column A	3,275, n=8
					Median of column B	2,335, n=16
					Difference: Actual	-0.94
					Difference: Hodges-Lehmann	-0.97

## Sheet: PC
	Control	Ps			Table Analyzed	PC
Number of values	8	16
					Column B	Ps
Minimum	3.49	2.46			vs.	vs,
25% Percentile	3.57	2.72			Column A	Control
Median	3.975	2.985
75% Percentile	4.423	3.403			Mann Whitney test
Maximum	4.52	3.69			P value	<0,0001
					Exact or approximate P value?	Exact
Mean	3.986	3.054			P value summary	****
Std. Deviation	0.4149	0.3827			Significantly different (P < 0.05)?	Yes
Std. Error of Mean	0.1467	0.09567			One- or two-tailed P value?	Two-tailed
					Sum of ranks in column A,B	157,5 , 142,5
Lower 95% CI of mean	3.639	2.85			Mann-Whitney U	6.5
Upper 95% CI of mean	4.333	3.258
					Difference between medians
Sum	31.89	48.86			Median of column A	3,975, n=8
					Median of column B	2,985, n=16
					Difference: Actual	-0.99
					Difference: Hodges-Lehmann	-0.925
