# Supplementary material for: Changes in the Physicochemical Properties of Blood and Skin Cell Membranes as a Result of Psoriasis Vulgaris and Psoriatic Arthritis Development
Source: Int J Mol Sci. 2020 Nov 30;21(23):9129. doi: 10.3390/ijms21239129 (PMC7731289; doi:10.3390/ijms21239129)
Supplement: Supplementary file 1 [file ijms-21-09129-s001.zip › Lymphocyte membrane parameters - statistical analysis report.xlsx]

## Sheet: CTA
	Control	Ps	PsA		Table Analyzed	CTA			Number of families	1
Number of values	8	16	8						Number of comparisons per family	3
					Kruskal-Wallis test				Alpha	0.05
25% Percentile	1.445	3.43	4.283		P value	<0,0001
Median	1.575	3.685	4.775		Exact or approximate P value?	Approximate			Dunn's multiple comparisons test	Mean rank diff,	Significant?	Summary	Adjusted P Value
75% Percentile	1.63	3.92	5.21		P value summary	****
					Do the medians vary signif. (P < 0.05)?	Yes			Control vs. Ps	-12.13	Yes	**	0.0085	A-B
Mean	1.556	3.654	4.759		Number of groups	3			Control vs. PsA	-23.75	Yes	****	<0,0001	A-C
Std. Deviation	0.1088	0.3734	0.4611		Kruskal-Wallis statistic	25.65			Ps vs. PsA	-11.63	Yes	*	0.0126	B-C
Std. Error of Mean	0.03845	0.09335	0.163
					Data summary
Lower 95% CI of mean	1.465	3.455	4.373		Number of treatments (columns)	3			Test details	Mean rank 1	Mean rank 2	Mean rank diff,	n1	n2
Upper 95% CI of mean	1.647	3.853	5.144		Number of values (total)	32
									Control vs. Ps	4.5	16.63	-12.13	8	16
Sum	12.45	58.47	38.07						Control vs. PsA	4.5	28.25	-23.75	8	8
									Ps vs. PsA	16.63	28.25	-11.63	16	8

## Sheet: CTB
	Control	Ps	PsA			Table Analyzed	CTB			Number of families	1
Number of values	8	16	8							Number of comparisons per family	3
						Kruskal-Wallis test				Alpha	0.05
25% Percentile	0.955	1.765	1.623			P value	<0,0001
Median	0.985	1.95	1.745			Exact or approximate P value?	Approximate			Dunn's multiple comparisons test	Mean rank diff,	Significant?	Summary	Adjusted P Value
75% Percentile	1.035	2.095	1.94			P value summary	****
						Do the medians vary signif. (P < 0.05)?	Yes			Control vs. Ps	-17.75	Yes	****	<0,0001	A-B
Mean	0.9913	1.92	1.783			Number of groups	3			Control vs. PsA	-12.5	Yes	*	0.0229	A-C
Std. Deviation	0.08026	0.1884	0.1765			Kruskal-Wallis statistic	19.16			Ps vs. PsA	5.25	No	ns	0.5872	B-C
Std. Error of Mean	0.02837	0.0471	0.06239
						Data summary
Lower 95% CI of mean	0.9242	1.82	1.635			Number of treatments (columns)	3			Test details	Mean rank 1	Mean rank 2	Mean rank diff,	n1	n2
Upper 95% CI of mean	1.058	2.02	1.93			Number of values (total)	32
										Control vs. Ps	4.5	22.25	-17.75	8	16
Sum	7.93	30.72	14.26							Control vs. PsA	4.5	17	-12.5	8	8
										Ps vs. PsA	22.25	17	5.25	16	8

## Sheet: KAH
	Control	Ps	PsA			Table Analyzed	KAH			Number of families	1
Number of values	8	16	8							Number of comparisons per family	3
						Kruskal-Wallis test				Alpha	0.05
25% Percentile	0.3825	0.5925	0.5975			P value	0.0001
Median	0.41	0.625	0.64			Exact or approximate P value?	Approximate			Dunn's multiple comparisons test	Mean rank diff,	Significant?	Summary	Adjusted P Value
75% Percentile	0.4575	0.6725	0.6725			P value summary	***
						Do the medians vary signif. (P < 0.05)?	Yes			Control vs. Ps	-15.41	Yes	***	0.0004	A-B
Mean	0.415	0.6194	0.6375			Number of groups	3			Control vs. PsA	-17.19	Yes	***	0.0007	A-C
Std. Deviation	0.03817	0.06486	0.06902			Kruskal-Wallis statistic	17.72			Ps vs. PsA	-1.781	No	ns	>0,9999	B-C
Std. Error of Mean	0.0135	0.01621	0.0244
						Data summary
Lower 95% CI of mean	0.3831	0.5848	0.5798			Number of treatments (columns)	3			Test details	Mean rank 1	Mean rank 2	Mean rank diff,	n1	n2
Upper 95% CI of mean	0.4469	0.6539	0.6952			Number of values (total)	32
										Control vs. Ps	4.5	19.91	-15.41	8	16
Sum	3.32	9.91	5.1							Control vs. PsA	4.5	21.69	-17.19	8	8
										Ps vs. PsA	19.91	21.69	-1.781	16	8

## Sheet: KBOH
	Control	Ps	PsA			Table Analyzed	KBOH			Number of families	1
Number of values	8	16	8							Number of comparisons per family	3
						Kruskal-Wallis test				Alpha	0.05
25% Percentile	2.243	2.543	2.528			P value	0.0001
Median	2.35	2.7	2.625			Exact or approximate P value?	Approximate			Dunn's multiple comparisons test	Mean rank diff,	Significant?	Summary	Adjusted P Value
75% Percentile	2.44	2.89	2.818			P value summary	***
						Do the medians vary signif. (P < 0.05)?	Yes			Control vs. Ps	-16.53	Yes	***	0.0001	A-B
Mean	2.35	2.713	2.661			Number of groups	3			Control vs. PsA	-14.94	Yes	**	0.0043	A-C
Std. Deviation	0.1009	0.1835	0.154			Kruskal-Wallis statistic	17.64			Ps vs. PsA	1.594	No	ns	>0,9999	B-C
Std. Error of Mean	0.03566	0.04588	0.05446
						Data summary
Lower 95% CI of mean	2.266	2.615	2.532			Number of treatments (columns)	3			Test details	Mean rank 1	Mean rank 2	Mean rank diff,	n1	n2
Upper 95% CI of mean	2.434	2.81	2.79			Number of values (total)	32
										Control vs. Ps	4.5	21.03	-16.53	8	16
Sum	18.8	43.4	21.29							Control vs. PsA	4.5	19.44	-14.94	8	8
										Ps vs. PsA	21.03	19.44	1.594	16	8
