# Supplementary material for: Changes in the Physicochemical Properties of Blood and Skin Cell Membranes as a Result of Psoriasis Vulgaris and Psoriatic Arthritis Development
Source: Int J Mol Sci. 2020 Nov 30;21(23):9129. doi: 10.3390/ijms21239129 (PMC7731289; doi:10.3390/ijms21239129)
Supplement: Supplementary file 1 [file ijms-21-09129-s001.zip › Lymphocyte phospholipids - ststistical analysis report.xlsx]

## Sheet: PI
	Control	Ps	PsA		Table Analyzed	PI			Number of families	1
Number of values	8	16	8						Number of comparisons per family	3
					Kruskal-Wallis test				Alpha	0.05
25% Percentile	1.348	1.065	1.125		P value	0.001
Median	1.49	1.245	1.24		Exact or approximate P value?	Approximate			Dunn's multiple comparisons test	Mean rank diff,	Significant?	Summary	Adjusted P Value
75% Percentile	1.575	1.288	1.358		P value summary	***
					Do the medians vary signif. (P < 0.05)?	Yes			Control vs. Ps	15.09	Yes	***	0.0006	A-B
Mean	1.468	1.197	1.243		Number of groups	3			Control vs. PsA	10.81	No	ns	0.0632	A-C
Std. Deviation	0.1106	0.1242	0.1216		Kruskal-Wallis statistic	13.86			Ps vs. PsA	-4.281	No	ns	0.8748	B-C
Std. Error of Mean	0.03909	0.03106	0.043
					Data summary
Lower 95% CI of mean	1.375	1.131	1.141		Number of treatments (columns)	3			Test details	Mean rank 1	Mean rank 2	Mean rank diff,	n1	n2
Upper 95% CI of mean	1.56	1.263	1.344		Number of values (total)	32
									Control vs. Ps	26.75	11.66	15.09	8	16
Sum	11.74	19.15	9.94						Control vs. PsA	26.75	15.94	10.81	8	8
									Ps vs. PsA	11.66	15.94	-4.281	16	8

## Sheet: PS
	Control	Ps	PsA			Table Analyzed	PS			Number of families	1
Number of values	8	16	8							Number of comparisons per family	3
						Kruskal-Wallis test				Alpha	0.05
25% Percentile	1.978	1.55	1.803			P value	<0,0001
Median	2.35	1.785	1.945			Exact or approximate P value?	Approximate			Dunn's multiple comparisons test	Mean rank diff,	Significant?	Summary	Adjusted P Value
75% Percentile	2.495	1.853	2.078			P value summary	****
						Do the medians vary signif. (P < 0.05)?	Yes			Control vs. Ps	17.06	Yes	****	<0,0001	A-B
Mean	2.266	1.709	1.944			Number of groups	3			Control vs. PsA	7.875	No	ns	0.2789	A-C
Std. Deviation	0.2518	0.1612	0.1468			Kruskal-Wallis statistic	18.5			Ps vs. PsA	-9.188	No	ns	0.0709	B-C
Std. Error of Mean	0.08904	0.04029	0.05189
						Data summary
Lower 95% CI of mean	2.056	1.623	1.821			Number of treatments (columns)	3			Test details	Mean rank 1	Mean rank 2	Mean rank diff,	n1	n2
Upper 95% CI of mean	2.477	1.795	2.066			Number of values (total)	32
										Control vs. Ps	27	9.938	17.06	8	16
Sum	18.13	27.34	15.55							Control vs. PsA	27	19.13	7.875	8	8
										Ps vs. PsA	9.938	19.13	-9.188	16	8

## Sheet: PE
	Control	Ps	PsA			Table Analyzed	PE			Number of families	1
Number of values	8	16	8							Number of comparisons per family	3
						Kruskal-Wallis test				Alpha	0.05
25% Percentile	6.725	4.393	4.588			P value	0.0001
Median	7.59	5.015	5.315			Exact or approximate P value?	Approximate			Dunn's multiple comparisons test	Mean rank diff,	Significant?	Summary	Adjusted P Value
75% Percentile	8.183	5.388	5.475			P value summary	***
						Do the medians vary signif. (P < 0.05)?	Yes			Control vs. Ps	17.25	Yes	****	<0,0001	A-B
Mean	7.501	4.903	5.103			Number of groups	3			Control vs. PsA	13.5	Yes	*	0.012	A-C
Std. Deviation	0.7066	0.51	0.4391			Kruskal-Wallis statistic	18.31			Ps vs. PsA	-3.75	No	ns	>0,9999	B-C
Std. Error of Mean	0.2498	0.1275	0.1553
						Data summary
Lower 95% CI of mean	6.911	4.631	4.735			Number of treatments (columns)	3			Test details	Mean rank 1	Mean rank 2	Mean rank diff,	n1	n2
Upper 95% CI of mean	8.092	5.175	5.47			Number of values (total)	32
										Control vs. Ps	28.5	11.25	17.25	8	16
Sum	60.01	78.45	40.82							Control vs. PsA	28.5	15	13.5	8	8
										Ps vs. PsA	11.25	15	-3.75	16	8

## Sheet: PC
	Control	Ps	PsA			Table Analyzed	PC			Number of families	1
Number of values	8	16	8							Number of comparisons per family	3
						Kruskal-Wallis test				Alpha	0.05
25% Percentile	8.28	5.99	6.405			P value	0.0002
Median	9.365	7.17	7.33			Exact or approximate P value?	Approximate			Dunn's multiple comparisons test	Mean rank diff,	Significant?	Summary	Adjusted P Value
75% Percentile	10.14	7.435	8.08			P value summary	***
						Do the medians vary signif. (P < 0.05)?	Yes			Control vs. Ps	16.81	Yes	***	0.0001	A-B
Mean	9.264	6.901	7.274			Number of groups	3			Control vs. PsA	12.88	Yes	*	0.0182	A-C
Std. Deviation	0.9633	0.7347	0.8144			Kruskal-Wallis statistic	17.32			Ps vs. PsA	-3.938	No	ns	0.9971	B-C
Std. Error of Mean	0.3406	0.1837	0.2879
						Data summary
Lower 95% CI of mean	8.458	6.51	6.593			Number of treatments (columns)	3			Test details	Mean rank 1	Mean rank 2	Mean rank diff,	n1	n2
Upper 95% CI of mean	10.07	7.293	7.955			Number of values (total)	32
										Control vs. Ps	28.13	11.31	16.81	8	16
Sum	74.11	110.4	58.19							Control vs. PsA	28.13	15.25	12.88	8	8
										Ps vs. PsA	11.31	15.25	-3.938	16	8
