# Supplementary material for: Changes in the Physicochemical Properties of Blood and Skin Cell Membranes as a Result of Psoriasis Vulgaris and Psoriatic Arthritis Development
Source: Int J Mol Sci. 2020 Nov 30;21(23):9129. doi: 10.3390/ijms21239129 (PMC7731289; doi:10.3390/ijms21239129)
Supplement: Supplementary file 1 [file ijms-21-09129-s001.zip › MDA - statistical analysis report.xlsx]

## Sheet: Erythrocytes
	Control	Ps	PsA		Table Analyzed	Erythrocytes			Number of families	1
Number of values	8	16	8						Number of comparisons per family	3
					Kruskal-Wallis test				Alpha	0.05
25% Percentile	0.775	1.428	1.19		P value	<0,0001
Median	0.84	1.59	1.365		Exact or approximate P value?	Approximate			Dunn's multiple comparisons test	Mean rank diff,	Significant?	Summary	Adjusted P Value
75% Percentile	0.9575	1.765	1.535		P value summary	****
					Do the medians vary signif. (P < 0.05)?	Yes			Control vs. Ps	-18.34	Yes	****	<0,0001	A-B
Mean	0.8638	1.584	1.36		Number of groups	3			Control vs. PsA	-11.31	Yes	*	0.0474	A-C
Std. Deviation	0.109	0.2058	0.1764		Kruskal-Wallis statistic	20.47			Ps vs. PsA	7.031	No	ns	0.2499	B-C
Std. Error of Mean	0.03854	0.05146	0.06236
					Data summary
Lower 95% CI of mean	0.7726	1.475	1.213		Number of treatments (columns)	3			Test details	Mean rank 1	Mean rank 2	Mean rank diff,	n1	n2
Upper 95% CI of mean	0.9549	1.694	1.507		Number of values (total)	32
									Control vs. Ps	4.5	22.84	-18.34	8	16
Sum	6.91	25.35	10.88						Control vs. PsA	4.5	15.81	-11.31	8	8
									Ps vs. PsA	22.84	15.81	7.031	16	8

## Sheet: Lymphocytes
	Control	Ps	PsA			Table Analyzed	Lymphocytes			Number of families	1
Number of values	8	16	8							Number of comparisons per family	3
						Kruskal-Wallis test				Alpha	0.05
25% Percentile	0.33	0.5075	0.6125			P value	<0,0001
Median	0.37	0.585	0.69			Exact or approximate P value?	Approximate			Dunn's multiple comparisons test	Mean rank diff,	Significant?	Summary	Adjusted P Value
75% Percentile	0.4175	0.6575	0.71			P value summary	****
						Do the medians vary signif. (P < 0.05)?	Yes			Control vs. Ps	-12.53	Yes	**	0.006	A-B
Mean	0.385	0.5825	0.6675			Number of groups	3			Control vs. PsA	-20.94	Yes	****	<0,0001	A-C
Std. Deviation	0.06211	0.07742	0.06649			Kruskal-Wallis statistic	20.36			Ps vs. PsA	-8.406	No	ns	0.1148	B-C
Std. Error of Mean	0.02196	0.01935	0.02351
						Data summary
Lower 95% CI of mean	0.3331	0.5412	0.6119			Number of treatments (columns)	3			Test details	Mean rank 1	Mean rank 2	Mean rank diff,	n1	n2
Upper 95% CI of mean	0.4369	0.6238	0.7231			Number of values (total)	32
										Control vs. Ps	5	17.53	-12.53	8	16
Sum	3.08	9.32	5.34							Control vs. PsA	5	25.94	-20.94	8	8
										Ps vs. PsA	17.53	25.94	-8.406	16	8

## Sheet: Granulocytes
	Control	Ps	PsA			Table Analyzed	Granulocytes			Number of families	1
Number of values	8	16	8							Number of comparisons per family	3
						Kruskal-Wallis test				Alpha	0.05
25% Percentile	0.51	0.995	0.7725			P value	<0,0001
Median	0.53	1.065	0.88			Exact or approximate P value?	Approximate			Dunn's multiple comparisons test	Mean rank diff,	Significant?	Summary	Adjusted P Value
75% Percentile	0.6475	1.143	0.9275			P value summary	****
						Do the medians vary signif. (P < 0.05)?	Yes			Control vs. Ps	-19.63	Yes	****	<0,0001	A-B
Mean	0.5625	1.093	0.8463			Number of groups	3			Control vs. PsA	-7.75	No	ns	0.2949	A-C
Std. Deviation	0.07741	0.1224	0.1024			Kruskal-Wallis statistic	25.31			Ps vs. PsA	11.88	Yes	*	0.0103	B-C
Std. Error of Mean	0.02737	0.0306	0.0362
						Data summary
Lower 95% CI of mean	0.4978	1.027	0.7606			Number of treatments (columns)	3			Test details	Mean rank 1	Mean rank 2	Mean rank diff,	n1	n2
Upper 95% CI of mean	0.6272	1.158	0.9319			Number of values (total)	32
										Control vs. Ps	4.75	24.38	-19.63	8	16
Sum	4.5	17.48	6.77							Control vs. PsA	4.75	12.5	-7.75	8	8
										Ps vs. PsA	24.38	12.5	11.88	16	8

## Sheet: Keratinocytes
	Control	Ps			Table Analyzed	Keratinocytes
Number of values	8	16
					Column B	Ps
Minimum	224	262			vs.	vs,
25% Percentile	226	277.3			Column A	Control
Median	245.5	315
75% Percentile	275.8	346.3			Mann Whitney test
Maximum	284	356			P value	0.0005
					Exact or approximate P value?	Exact
Mean	250.3	310.9			P value summary	***
Std. Deviation	24.03	33.84			Significantly different (P < 0.05)?	Yes
Std. Error of Mean	8.495	8.46			One- or two-tailed P value?	Two-tailed
					Sum of ranks in column A,B	47 , 253
Lower 95% CI of mean	230.2	292.9			Mann-Whitney U	11
Upper 95% CI of mean	270.3	329
					Difference between medians
Sum	2002	4975			Median of column A	245,5, n=8
					Median of column B	315, n=16
					Difference: Actual	69.5
					Difference: Hodges-Lehmann	58.5

## Sheet: Fibroblasts
	Control	Ps			Table Analyzed	Fibroblasts
Number of values	8	16
					Column B	Ps
Minimum	164	191			vs.	vs,
25% Percentile	170	204.8			Column A	Control
Median	188.5	233
75% Percentile	205.5	242			Mann Whitney test
Maximum	216	259			P value	0.0004
					Exact or approximate P value?	Exact
Mean	187.9	227.6			P value summary	***
Std. Deviation	18.98	21.05			Significantly different (P < 0.05)?	Yes
Std. Error of Mean	6.709	5.262			One- or two-tailed P value?	Two-tailed
					Sum of ranks in column A,B	46,5 , 253,5
Lower 95% CI of mean	172	216.4			Mann-Whitney U	10.5
Upper 95% CI of mean	203.7	238.8
					Difference between medians
Sum	1503	3642			Median of column A	188,5, n=8
					Median of column B	233, n=16
					Difference: Actual	44.5
					Difference: Hodges-Lehmann	40.5
