# Supplementary material for: Changes in the Physicochemical Properties of Blood and Skin Cell Membranes as a Result of Psoriasis Vulgaris and Psoriatic Arthritis Development
Source: Int J Mol Sci. 2020 Nov 30;21(23):9129. doi: 10.3390/ijms21239129 (PMC7731289; doi:10.3390/ijms21239129)
Supplement: Supplementary file 1 [file ijms-21-09129-s001.zip › Sialic acid - statistical analysis report.xlsx]

## Sheet: Erythrocytes
	Control	Ps	PsA		Table Analyzed	Erythrocytes			Number of families	1
Number of values	8	16	8						Number of comparisons per family	3
					Kruskal-Wallis test				Alpha	0.05
25% Percentile	0.764	0.802	0.8518		P value	0.0017
Median	0.789	0.889	0.9495		Exact or approximate P value?	Approximate			Dunn's multiple comparisons test	Mean rank diff,	Significant?	Summary	Adjusted P Value
75% Percentile	0.8193	0.9203	0.9633		P value summary	**
					Do the medians vary signif. (P < 0.05)?	Yes			Control vs. Ps	-9.406	No	ns	0.0617	A-B
Mean	0.7804	0.8704	0.9246		Number of groups	3			Control vs. PsA	-16.69	Yes	**	0.0011	A-C
Std. Deviation	0.04782	0.06889	0.06393		Kruskal-Wallis statistic	12.77			Ps vs. PsA	-7.281	No	ns	0.219	B-C
Std. Error of Mean	0.01691	0.01722	0.0226
					Data summary
Lower 95% CI of mean	0.7404	0.8337	0.8712		Number of treatments (columns)	3			Test details	Mean rank 1	Mean rank 2	Mean rank diff,	n1	n2
Upper 95% CI of mean	0.8204	0.9071	0.9781		Number of values (total)	32
									Control vs. Ps	7.625	17.03	-9.406	8	16
Sum	6.243	13.93	7.397						Control vs. PsA	7.625	24.31	-16.69	8	8
									Ps vs. PsA	17.03	24.31	-7.281	16	8

## Sheet: Lymphocytes
	Control	Ps	PsA			Table Analyzed	Lymphocytes			Number of families	1
Number of values	8	16	8							Number of comparisons per family	3
						Kruskal-Wallis test				Alpha	0.05
25% Percentile	0.4268	0.4838	0.7			P value	<0,0001
Median	0.463	0.526	0.7295			Exact or approximate P value?	Approximate			Dunn's multiple comparisons test	Mean rank diff,	Significant?	Summary	Adjusted P Value
75% Percentile	0.5063	0.5633	0.7403			P value summary	****
						Do the medians vary signif. (P < 0.05)?	Yes			Control vs. Ps	-6.938	No	ns	0.2624	A-B
Mean	0.4684	0.5234	0.7256			Number of groups	3			Control vs. PsA	-20.63	Yes	****	<0,0001	A-C
Std. Deviation	0.05037	0.05026	0.04608			Kruskal-Wallis statistic	20.4			Ps vs. PsA	-13.69	Yes	**	0.0022	B-C
Std. Error of Mean	0.01781	0.01257	0.01629
						Data summary
Lower 95% CI of mean	0.4263	0.4967	0.6871			Number of treatments (columns)	3			Test details	Mean rank 1	Mean rank 2	Mean rank diff,	n1	n2
Upper 95% CI of mean	0.5105	0.5502	0.7641			Number of values (total)	32
										Control vs. Ps	7.875	14.81	-6.938	8	16
Sum	3.747	8.375	5.805							Control vs. PsA	7.875	28.5	-20.63	8	8
										Ps vs. PsA	14.81	28.5	-13.69	16	8

## Sheet: Granulocytes
	Control	Ps	PsA			Table Analyzed	Granulocytes			Number of families	1
Number of values	8	16	8							Number of comparisons per family	3
						Kruskal-Wallis test				Alpha	0.05
25% Percentile	0.4105	0.4888	0.6053			P value	<0,0001
Median	0.4465	0.5325	0.652			Exact or approximate P value?	Approximate			Dunn's multiple comparisons test	Mean rank diff,	Significant?	Summary	Adjusted P Value
75% Percentile	0.48	0.5478	0.667			P value summary	****
						Do the medians vary signif. (P < 0.05)?	Yes			Control vs. Ps	-11.34	Yes	*	0.0157	A-B
Mean	0.4444	0.5209	0.6403			Number of groups	3			Control vs. PsA	-23.56	Yes	****	<0,0001	A-C
Std. Deviation	0.035	0.0286	0.03067			Kruskal-Wallis statistic	25.26			Ps vs. PsA	-12.22	Yes	**	0.0079	B-C
Std. Error of Mean	0.01237	0.00715	0.01084
						Data summary
Lower 95% CI of mean	0.4151	0.5057	0.6146			Number of treatments (columns)	3			Test details	Mean rank 1	Mean rank 2	Mean rank diff,	n1	n2
Upper 95% CI of mean	0.4736	0.5362	0.6659			Number of values (total)	32
										Control vs. Ps	4.938	16.28	-11.34	8	16
Sum	3.555	8.335	5.122							Control vs. PsA	4.938	28.5	-23.56	8	8
										Ps vs. PsA	16.28	28.5	-12.22	16	8

## Sheet: Keratinocytes
	Control	Ps			Table Analyzed	Keratinocytes
Number of values	8	16
					Column B	Ps
Minimum	0.358	0.492			vs.	vs,
25% Percentile	0.3768	0.521			Column A	Control
Median	0.402	0.57
75% Percentile	0.4583	0.666			Mann Whitney test
Maximum	0.483	0.695			P value	<0,0001
					Exact or approximate P value?	Exact
Mean	0.4121	0.5841			P value summary	****
Std. Deviation	0.04477	0.07071			Significantly different (P < 0.05)?	Yes
Std. Error of Mean	0.01583	0.01768			One- or two-tailed P value?	Two-tailed
					Sum of ranks in column A,B	36 , 264
Lower 95% CI of mean	0.3747	0.5464			Mann-Whitney U	0
Upper 95% CI of mean	0.4496	0.6217
					Difference between medians
Sum	3.297	9.345			Median of column A	0,402, n=8
					Median of column B	0,57, n=16
					Difference: Actual	0.168
					Difference: Hodges-Lehmann	0.169

## Sheet: Fibroblasts
	Control	Ps			Table Analyzed	Fibroblasts
Number of values	8	16
					Column B	Ps
Minimum	0.358	0.501			vs.	vs,
25% Percentile	0.3903	0.5335			Column A	Control
Median	0.434	0.572
75% Percentile	0.4688	0.6473			Mann Whitney test
Maximum	0.481	0.679			P value	<0,0001
					Exact or approximate P value?	Exact
Mean	0.4281	0.5838			P value summary	****
Std. Deviation	0.04272	0.05833			Significantly different (P < 0.05)?	Yes
Std. Error of Mean	0.0151	0.01458			One- or two-tailed P value?	Two-tailed
					Sum of ranks in column A,B	36 , 264
Lower 95% CI of mean	0.3924	0.5527			Mann-Whitney U	0
Upper 95% CI of mean	0.4638	0.6149
					Difference between medians
Sum	3.425	9.341			Median of column A	0,434, n=8
					Median of column B	0,572, n=16
					Difference: Actual	0.138
					Difference: Hodges-Lehmann	0.1505
